# Supplementary material for: HPV Serology Testing Confirms High HPV Immunisation Coverage in England
Source: PLoS One. 2016 Mar 9;11(3):e0150107. doi: 10.1371/journal.pone.0150107 (PMC4784902; doi:10.1371/journal.pone.0150107)
Supplement: S1 Data — Field names: gender; yearofcollection: Year sample taken; age_year: Age at sample date; result_16: HPV16 antibody concentration (EU/mL); result_18: HPV18 antibody concentration (EU/mL). (XLSX) [file pone.0150107.s001.xlsx]

## Sheet: D Mesher_Supplementary Data_Dec
gender	yearofcollection	age_year	result_16	result_18
F	2010	15	0	0
F	2010	15	0	0
F	2010	15	0	0
F	2010	15	0	0
F	2010	15	0	0
F	2010	15	0	0
F	2010	15	0	0
F	2010	15	0	0
F	2010	15	0	30
F	2010	15	0	19
F	2010	15	0	0
F	2010	15	0	0
F	2010	15	0	0
F	2010	15	0	0
F	2010	15	0	0
F	2010	15	21	30
F	2010	15	30	29
F	2010	15	54	44
F	2010	15	78	69
F	2010	15	147	63
F	2010	15	198	61
F	2010	15	353	206
F	2010	15	409	157
F	2010	15	455	334
F	2010	15	461	318
F	2010	15	522	263
F	2010	15	542	337
F	2010	15	590	371
F	2010	15	606	383
F	2010	15	699	308
F	2010	15	760	623
F	2010	15	775	326
F	2010	15	861	578
F	2010	15	863	594
F	2010	15	879	347
F	2010	15	1080	899
F	2010	15	1157	653
F	2010	15	1160	1629
F	2010	15	1163	563
F	2010	15	1166	862
F	2010	15	1383	1015
F	2010	15	1493	602
F	2010	15	1591	953
F	2010	15	1628	1460
F	2010	15	1861	888
F	2010	15	2294	897
F	2010	15	3113	504
F	2010	15	3199	1987
F	2010	15	3815	893
F	2010	15	4389	7531
F	2010	15	4615	2461
F	2010	15	4721	2715
F	2010	15	5266	1731
F	2010	15	5740	2832
F	2010	15	5861	3343
F	2010	15	6075	742
F	2010	15	6770	2370
F	2010	15	6995	2657
F	2010	15	7183	2761
F	2010	15	7571	3852
F	2010	15	7702	2173
F	2010	15	7720	710
F	2010	15	8572	3803
F	2010	15	8686	2463
F	2010	15	8736	3000
F	2010	15	9028	2865
F	2010	15	10068	2727
F	2010	15	10192	10029
F	2010	15	10237	2494
F	2010	15	10495	3187
F	2010	15	10551	10649
F	2010	15	10597	3040
F	2010	15	10828	3419
F	2010	15	11675	13490
F	2010	15	12254	3310
F	2010	15	12310	2749
F	2010	15	13752	11091
F	2010	15	15375	8943
F	2010	15	15680	2316
F	2010	15	17269	6839
F	2010	15	18539	7830
F	2010	15	19136	7050
F	2010	15	20465	6718
F	2010	15	21027	7336
F	2010	15	35606	8412
F	2010	15	43988	5786
F	2010	15	4156	1116
F	2010	15	8169	2028
F	2010	15	6342	1494
F	2010	15	0	16
F	2010	15	786	277
F	2010	15	0	0
F	2010	15	15623	2056
F	2010	15	0	0
F	2010	15	0	0
F	2010	15	761	287
F	2010	15	0	0
F	2010	15	0	0
F	2010	15	14	0
F	2010	15	3432	2324
F	2010	15	24	0
F	2010	15	0	0
F	2010	15	17398	17182
F	2010	15	0	0
F	2010	15	174	132
F	2010	15	2830	695
F	2010	15	6744	5235
F	2010	15	650	307
F	2010	15	0	0
F	2010	15	4319	3572
F	2010	15	4288	1681
F	2010	15	43492	15152
F	2010	15	12228	3301
F	2010	15	13654	8470
F	2010	15	0	0
F	2010	15	13	0
F	2010	15	0	0
F	2010	15	47523	15764
F	2010	15	70	406
F	2010	15	87	29
F	2010	15	314	251
F	2010	15	0	0
F	2010	15	0	0
F	2010	15	0	0
F	2010	15	2097	640
F	2010	15	5774	2271
F	2010	15	1466	780
F	2010	15	2040	2586
F	2010	15	0	0
F	2010	15	0	0
F	2010	15	0	0
F	2010	15	2217	997
F	2010	15	0	92
F	2010	15	14792	16177
F	2010	15	0	0
F	2010	15	0	0
F	2010	15	0	0
F	2010	15	15835	4924
F	2010	15	0	0
F	2010	15	0	0
F	2010	15	1618	632
F	2010	15	2302	2190
F	2010	15	1430	823
F	2010	15	24736	12943
F	2010	15	10763	6199
F	2010	15	8196	2208
F	2010	15	4435	3096
F	2010	15	0	0
F	2010	15	2510	5391
F	2010	15	10640	2491
F	2010	15	0	0
F	2010	15	3231	963
F	2010	15	6814	2301
F	2010	16	0	0
F	2010	16	0	0
F	2010	16	0	0
F	2010	16	0	0
F	2010	16	0	0
F	2010	16	0	0
F	2010	16	0	0
F	2010	16	0	0
F	2010	16	0	40
F	2010	16	0	0
F	2010	16	0	0
F	2010	16	0	0
F	2010	16	0	22
F	2010	16	0	0
F	2010	16	0	0
F	2010	16	0	0
F	2010	16	0	0
F	2010	16	0	0
F	2010	16	0	0
F	2010	16	0	0
F	2010	16	0	0
F	2010	16	0	0
F	2010	16	0	0
F	2010	16	0	0
F	2010	16	0	0
F	2010	16	50	29
F	2010	16	95	67
F	2010	16	226	47
F	2010	16	255	79
F	2010	16	264	120
F	2010	16	399	223
F	2010	16	406	82
F	2010	16	581	73
F	2010	16	694	100
F	2010	16	702	455
F	2010	16	714	67
F	2010	16	714	730
F	2010	16	1010	214
F	2010	16	1373	1165
F	2010	16	1512	1201
F	2010	16	1516	3436
F	2010	16	1685	234
F	2010	16	2026	2089
F	2010	16	2141	1520
F	2010	16	2181	1341
F	2010	16	2218	1111
F	2010	16	2222	1408
F	2010	16	2535	1285
F	2010	16	2574	751
F	2010	16	2655	888
F	2010	16	2904	956
F	2010	16	2936	1202
F	2010	16	3094	1240
F	2010	16	3219	585
F	2010	16	3382	648
F	2010	16	3412	817
F	2010	16	3451	1964
F	2010	16	3610	2798
F	2010	16	3705	736
F	2010	16	3724	2271
F	2010	16	3909	837
F	2010	16	4277	1978
F	2010	16	4486	1798
F	2010	16	4581	1631
F	2010	16	4767	1670
F	2010	16	5082	5230
F	2010	16	5173	5793
F	2010	16	5210	810
F	2010	16	5577	670
F	2010	16	5692	1780
F	2010	16	5943	1169
F	2010	16	6256	784
F	2010	16	6483	2309
F	2010	16	6808	1714
F	2010	16	6974	2291
F	2010	16	7413	1184
F	2010	16	7534	1631
F	2010	16	7542	6560
F	2010	16	7858	1572
F	2010	16	8750	4289
F	2010	16	8833	5860
F	2010	16	11139	2799
F	2010	16	16124	7249
F	2010	16	19107	5201
F	2010	16	20244	8311
F	2010	16	20304	6842
F	2010	16	22094	10846
F	2010	16	30278	16395
F	2010	16	389560	174757
F	2010	16	0	0
F	2010	16	38	15
F	2010	16	90	0
F	2010	16	0	0
F	2010	16	6505	3732
F	2010	16	0	0
F	2010	16	2176	2313
F	2010	16	3355	3048
F	2010	16	832	111
F	2010	16	0	0
F	2010	16	1244	1258
F	2010	16	3325	2565
F	2010	16	48028	32909
F	2010	16	66	33
F	2010	16	0	0
F	2010	16	0	0
F	2010	16	0	0
F	2010	16	15710	3506
F	2010	16	0	0
F	2010	16	0	0
F	2010	16	344	0
F	2010	16	2233	1754
F	2010	16	4565	2591
F	2010	16	0	0
F	2010	16	5618	1858
F	2010	16	0	0
F	2010	16	4991	4334
F	2010	16	6609	6636
F	2010	16	3666	2257
F	2010	16	0	0
F	2010	16	352	334
F	2010	16	0	0
F	2010	16	6349	881
F	2010	16	1103	726
F	2010	16	1982	227
F	2010	16	5174	4493
F	2010	16	0	0
F	2010	16	8620	2327
F	2010	16	8774	2221
F	2010	16	13644	2966
F	2010	16	913	845
F	2010	16	2475	1284
F	2010	16	3758	1173
F	2010	16	5074	1338
F	2010	16	0	0
F	2010	16	6945	3883
F	2010	16	24054	2645
F	2010	16	0	0
F	2010	16	0	0
F	2010	16	4877	1800
F	2010	16	1448	465
F	2010	16	0	0
F	2010	16	0	0
F	2010	16	0	0
F	2010	16	274	131
F	2010	16	700	840
F	2010	16	2008	960
F	2010	16	0	0
F	2010	16	1420	288
F	2010	16	0	0
F	2010	16	4496	2263
F	2010	16	507	583
F	2010	16	0	0
F	2010	16	0	0
F	2010	16	29	10
F	2010	16	116	39
F	2010	16	1560	731
F	2010	16	294	93
F	2010	16	5649	7731
F	2010	16	0	0
F	2010	16	0	0
F	2010	16	53	28
F	2010	16	0	0
F	2010	16	33	0
F	2010	16	70	0
F	2010	16	1360	380
F	2010	16	1448	263
F	2010	16	17660	4493
F	2010	16	42	15
F	2010	16	107	0
F	2010	16	1633	2576
F	2010	17	0	0
F	2010	17	0	0
F	2010	17	0	0
F	2010	17	0	0
F	2010	17	0	0
F	2010	17	0	0
F	2010	17	0	0
F	2010	17	0	0
F	2010	17	0	0
F	2010	17	0	0
F	2010	17	0	0
F	2010	17	0	0
F	2010	17	0	35
F	2010	17	0	0
F	2010	17	0	1314
F	2010	17	0	0
F	2010	17	0	0
F	2010	17	0	0
F	2010	17	0	0
F	2010	17	0	0
F	2010	17	0	0
F	2010	17	0	0
F	2010	17	0	0
F	2010	17	0	0
F	2010	17	0	0
F	2010	17	0	0
F	2010	17	0	0
F	2010	17	0	0
F	2010	17	0	0
F	2010	17	0	0
F	2010	17	14	22
F	2010	17	19	46
F	2010	17	34	18
F	2010	17	47	0
F	2010	17	77	26
F	2010	17	96	170
F	2010	17	118	0
F	2010	17	124	110
F	2010	17	154	206
F	2010	17	155	25
F	2010	17	164	8
F	2010	17	177	11
F	2010	17	180	12
F	2010	17	183	8
F	2010	17	193	0
F	2010	17	196	75
F	2010	17	257	54
F	2010	17	324	328
F	2010	17	327	131
F	2010	17	445	306
F	2010	17	498	197
F	2010	17	539	506
F	2010	17	645	426
F	2010	17	720	573
F	2010	17	784	514
F	2010	17	806	1898
F	2010	17	922	0
F	2010	17	987	487
F	2010	17	1010	919
F	2010	17	1076	1672
F	2010	17	1287	597
F	2010	17	1331	56
F	2010	17	1386	808
F	2010	17	1470	1166
F	2010	17	1823	844
F	2010	17	1955	1286
F	2010	17	2060	2875
F	2010	17	2180	1452
F	2010	17	2231	941
F	2010	17	3093	2221
F	2010	17	3280	1490
F	2010	17	3414	2414
F	2010	17	3605	1337
F	2010	17	3831	2064
F	2010	17	3890	2057
F	2010	17	4017	5111
F	2010	17	4545	743
F	2010	17	5183	843
F	2010	17	6117	839
F	2010	17	7140	4161
F	2010	17	7156	3771
F	2010	17	7360	4563
F	2010	17	9757	2502
F	2010	17	13757	9238
F	2010	17	15058	2199
F	2010	17	28644	14250
F	2010	17	27	0
F	2010	17	15	0
F	2010	17	0	0
F	2010	17	14022	3804
F	2010	17	135	115
F	2010	17	4749	565
F	2010	17	0	0
F	2010	17	4557	1319
F	2010	17	0	0
F	2010	17	1038	0
F	2010	17	446	474
F	2010	17	3004	1497
F	2010	17	3360	1186
F	2010	17	85777	118655
F	2010	17	1531	119
F	2010	17	3552	2565
F	2010	17	15384	1806
F	2010	17	0	0
F	2010	17	16217	7064
F	2010	17	155	130
F	2010	17	416	238
F	2010	17	763	2262
F	2010	17	0	0
F	2010	17	0	0
F	2010	17	0	0
F	2010	17	20	7
F	2010	17	0	0
F	2010	17	270	272
F	2010	17	3979	954
F	2010	17	230	64
F	2010	17	5477	1704
F	2010	17	0	0
F	2010	17	0	0
F	2010	17	28	15
F	2010	17	853	644
F	2010	17	0	0
F	2010	17	29	100
F	2010	17	0	0
F	2010	17	1423	500
F	2010	17	0	0
F	2010	17	263	103
F	2010	17	5649	398
F	2010	17	146431	10279
F	2010	17	0	0
F	2010	17	295	366
F	2010	17	0	0
F	2010	17	1446	808
F	2010	17	24052	12161
F	2010	17	0	0
F	2010	17	0	0
F	2010	17	165	119
F	2010	17	0	0
F	2010	17	34	0
F	2010	17	301	384
F	2010	17	47	98
F	2010	17	0	0
F	2010	17	0	0
F	2010	17	0	0
F	2010	17	10	0
F	2010	17	2482	194
F	2010	17	1266	273
F	2010	17	21827	4924
F	2010	17	0	0
F	2010	17	0	0
F	2010	17	145	98
F	2010	17	1761	519
F	2010	17	0	0
F	2010	17	4298	1672
F	2010	17	305	149
F	2010	17	0	0
F	2010	17	1974	1399
F	2010	17	0	0
F	2010	17	351	80
F	2010	17	13820	6515
F	2010	17	339	170
F	2010	17	0	8
F	2010	17	162	131
F	2010	17	0	0
F	2010	17	204	172
F	2010	17	7875	5782
F	2010	17	0	0
F	2010	17	4170	2720
F	2010	17	32	0
F	2010	17	1198	1794
F	2010	17	15178	10106
F	2010	17	12060	1715
F	2010	17	5286	2956
F	2010	17	0	0
F	2010	17	1171	1413
F	2010	17	2139	554
F	2010	18	0	0
F	2010	18	0	0
F	2010	18	0	0
F	2010	18	0	0
F	2010	18	0	0
F	2010	18	0	0
F	2010	18	0	0
F	2010	18	0	0
F	2010	18	0	0
F	2010	18	0	0
F	2010	18	0	0
F	2010	18	0	0
F	2010	18	0	0
F	2010	18	0	0
F	2010	18	0	0
F	2010	18	0	0
F	2010	18	0	0
F	2010	18	0	0
F	2010	18	0	0
F	2010	18	0	0
F	2010	18	0	0
F	2010	18	0	0
F	2010	18	0	8
F	2010	18	0	0
F	2010	18	0	0
F	2010	18	0	0
F	2010	18	0	0
F	2010	18	0	0
F	2010	18	0	0
F	2010	18	0	0
F	2010	18	0	0
F	2010	18	0	185
F	2010	18	0	0
F	2010	18	0	0
F	2010	18	0	0
F	2010	18	0	0
F	2010	18	0	0
F	2010	18	0	0
F	2010	18	0	0
F	2010	18	0	0
F	2010	18	0	0
F	2010	18	9	20
F	2010	18	11	0
F	2010	18	12	0
F	2010	18	14	0
F	2010	18	17	10
F	2010	18	20	0
F	2010	18	21	0
F	2010	18	23	0
F	2010	18	39	17
F	2010	18	60	0
F	2010	18	67	14
F	2010	18	70	0
F	2010	18	82	43
F	2010	18	82	0
F	2010	18	85	0
F	2010	18	108	106
F	2010	18	116	16
F	2010	18	130	33
F	2010	18	133	59
F	2010	18	148	62
F	2010	18	157	63
F	2010	18	194	80
F	2010	18	245	83
F	2010	18	315	276
F	2010	18	362	0
F	2010	18	382	50
F	2010	18	422	0
F	2010	18	482	239
F	2010	18	568	140
F	2010	18	629	282
F	2010	18	666	239
F	2010	18	838	197
F	2010	18	884	2165
F	2010	18	940	2360
F	2010	18	946	872
F	2010	18	963	141
F	2010	18	1013	860
F	2010	18	1070	283
F	2010	18	1090	388
F	2010	18	1197	507
F	2010	18	1306	441
F	2010	18	1421	2637
F	2010	18	1596	1749
F	2010	18	1616	309
F	2010	18	1715	1042
F	2010	18	1821	534
F	2010	18	2043	1313
F	2010	18	2171	546
F	2010	18	2255	1362
F	2010	18	2310	1015
F	2010	18	2455	922
F	2010	18	2468	1387
F	2010	18	2492	117
F	2010	18	2566	2636
F	2010	18	2581	806
F	2010	18	3135	2386
F	2010	18	3237	868
F	2010	18	3318	989
F	2010	18	3368	2764
F	2010	18	3594	1674
F	2010	18	3851	1933
F	2010	18	4265	2866
F	2010	18	4306	692
F	2010	18	4664	3054
F	2010	18	4682	369
F	2010	18	4807	396
F	2010	18	4900	957
F	2010	18	5149	6903
F	2010	18	5194	1773
F	2010	18	5301	4162
F	2010	18	5310	1540
F	2010	18	5330	1478
F	2010	18	5395	437
F	2010	18	5988	1004
F	2010	18	6127	1110
F	2010	18	6288	709
F	2010	18	6482	209
F	2010	18	7052	1307
F	2010	18	7698	2446
F	2010	18	8565	1549
F	2010	18	9235	4941
F	2010	18	9463	4112
F	2010	18	10611	13950
F	2010	18	11829	6309
F	2010	18	12175	2860
F	2010	18	14326	10335
F	2010	18	14688	6205
F	2010	18	43249	29538
F	2010	18	2156	695
F	2010	18	0	0
F	2010	18	0	0
F	2010	18	240	462
F	2010	18	996	278
F	2010	18	16241	5640
F	2010	18	9	0
F	2010	18	11	29
F	2010	18	40	11
F	2010	18	833	781
F	2010	18	0	0
F	2010	18	27	9
F	2010	18	12	0
F	2010	18	6320	2294
F	2010	18	17	0
F	2010	18	0	0
F	2010	18	0	0
F	2010	18	1383	1168
F	2010	18	2956	13023
F	2010	18	0	0
F	2010	18	446	699
F	2010	18	10563	883
F	2010	18	11094	1361
F	2010	18	0	0
F	2010	18	569	491
F	2010	18	0	0
F	2010	18	806	770
F	2010	18	3146	2246
F	2010	18	9	0
F	2010	18	316	185
F	2010	18	66	42
F	2010	18	9233	663
F	2010	18	2900	2155
F	2010	18	3155	3169
F	2010	18	0	0
F	2010	18	1473	772
F	2010	18	9166	3527
F	2010	18	0	0
F	2010	18	2652	705
F	2010	18	17352	11050
F	2010	18	0	0
F	2010	18	1043	460
F	2010	18	0	0
F	2010	18	0	0
F	2010	18	91	86
F	2010	18	77	18
F	2010	18	3785	2315
F	2010	18	11	375
F	2010	18	27	18
F	2010	18	0	0
F	2010	18	7983	4095
F	2010	18	31444	28422
F	2010	18	1129	539
F	2010	18	0	0
F	2010	18	0	0
F	2010	18	131	33
F	2010	18	524	1161
F	2010	18	0	0
F	2010	18	41695	14898
F	2010	18	37	0
F	2010	18	1362	2726
F	2010	18	0	0
F	2010	18	10702	3917
F	2010	18	0	0
F	2010	18	0	0
F	2010	18	25	0
F	2010	18	0	0
F	2010	18	0	0
F	2010	18	6939	2637
F	2010	18	937	854
F	2010	18	5097	2776
F	2010	18	0	0
F	2010	18	0	0
F	2010	18	214	469
F	2010	18	0	0
F	2010	18	0	0
F	2010	18	27	0
F	2010	18	1479	332
F	2010	18	0	165
F	2010	18	1719	1107
F	2010	18	8932	5836
F	2010	18	0	0
F	2010	18	5316	3626
F	2010	18	33466	3709
F	2010	18	0	0
F	2010	18	0	0
F	2010	18	0	0
F	2010	18	2210	1577
F	2010	18	8456	1923
F	2010	18	14536	3305
F	2010	18	20135	4829
F	2010	18	0	0
F	2010	18	141	355
F	2010	18	0	0
F	2010	18	73	152
F	2010	18	413	122
F	2010	18	1065	38
F	2010	18	8085	7853
F	2010	18	11200	7242
F	2010	18	269	149
F	2010	18	1466	2158
F	2010	18	2689	2364
F	2010	18	3608	706
F	2010	18	0	0
F	2010	18	0	0
F	2010	18	0	0
F	2010	18	3817	3160
F	2010	18	8893	1566
F	2010	18	9942	1684
F	2010	18	0	0
F	2010	18	0	0
F	2010	18	1123	1742
F	2010	18	1891	658
F	2010	18	1652	636
F	2010	18	584	611
F	2010	18	2166	746
F	2010	18	5485	1599
F	2010	18	7171	6482
F	2010	18	6110	3008
F	2010	18	0	0
F	2010	18	0	0
F	2010	18	0	0
F	2010	18	1723	870
F	2010	18	1802	2241
F	2010	18	3912	3223
F	2010	18	11089	2694
F	2010	18	174	16
F	2010	18	484	477
F	2010	18	61	0
F	2010	18	1212	485
F	2010	18	1629	440
F	2010	18	4693	1511
F	2010	18	0	0
F	2010	18	0	0
F	2010	18	15066	1490
F	2010	18	0	0
F	2010	18	698	137
F	2010	18	1022	376
F	2010	18	5105	6410
F	2010	18	10294	5718
F	2010	18	0	0
F	2010	18	84	15
F	2010	18	427	20
F	2010	18	2005	367
F	2010	18	4163	1197
F	2010	18	0	0
F	2010	18	0	0
F	2010	18	0	0
F	2010	18	0	0
F	2010	18	991	880
F	2010	18	2791	3002
F	2010	18	53	0
F	2010	18	4738	4469
F	2010	18	0	0
F	2010	18	78	0
F	2010	18	0	84
F	2010	18	0	0
F	2010	18	9	0
F	2010	18	13	0
F	2010	18	13427	2302
F	2010	18	0	0
F	2010	18	0	0
F	2010	18	53	0
F	2010	18	0	0
F	2010	18	310	225
F	2010	18	1234	462
F	2010	18	8042	3247
F	2010	18	0	0
F	2010	18	0	0
F	2010	18	0	0
F	2010	18	177	126
F	2010	18	371	254
F	2010	18	1102	1302
F	2010	18	5441	2273
F	2010	18	2615	1023
F	2010	18	0	0
F	2010	18	0	0
F	2010	18	1017	1077
F	2010	18	1041	380
F	2010	18	1272	786
F	2010	18	0	0
F	2010	18	0	0
F	2010	18	443	95
F	2010	18	11593	3533
F	2010	18	1905	601
F	2010	18	2454	1021
F	2010	18	0	0
F	2010	18	1699	1765
F	2010	19	0	0
F	2010	19	0	0
F	2010	19	0	0
F	2010	19	0	0
F	2010	19	0	0
F	2010	19	0	47
F	2010	19	0	0
F	2010	19	0	0
F	2010	19	0	0
F	2010	19	0	0
F	2010	19	0	0
F	2010	19	0	0
F	2010	19	0	0
F	2010	19	0	0
F	2010	19	0	0
F	2010	19	0	0
F	2010	19	0	0
F	2010	19	0	0
F	2010	19	0	10
F	2010	19	0	0
F	2010	19	0	0
F	2010	19	0	16
F	2010	19	0	0
F	2010	19	0	0
F	2010	19	0	0
F	2010	19	0	0
F	2010	19	0	51
F	2010	19	0	0
F	2010	19	0	0
F	2010	19	0	0
F	2010	19	0	0
F	2010	19	0	0
F	2010	19	0	0
F	2010	19	0	0
F	2010	19	0	0
F	2010	19	0	0
F	2010	19	0	0
F	2010	19	0	0
F	2010	19	0	89
F	2010	19	0	0
F	2010	19	0	0
F	2010	19	0	0
F	2010	19	0	0
F	2010	19	0	0
F	2010	19	0	0
F	2010	19	0	0
F	2010	19	0	0
F	2010	19	0	0
F	2010	19	0	0
F	2010	19	0	0
F	2010	19	0	0
F	2010	19	0	0
F	2010	19	0	0
F	2010	19	0	0
F	2010	19	0	0
F	2010	19	0	0
F	2010	19	0	0
F	2010	19	0	0
F	2010	19	0	0
F	2010	19	0	0
F	2010	19	0	0
F	2010	19	0	0
F	2010	19	0	0
F	2010	19	0	0
F	2010	19	0	0
F	2010	19	0	0
F	2010	19	0	0
F	2010	19	0	0
F	2010	19	0	0
F	2010	19	0	0
F	2010	19	0	0
F	2010	19	0	0
F	2010	19	0	88
F	2010	19	4	0
F	2010	19	8	0
F	2010	19	9	0
F	2010	19	9	8
F	2010	19	11	0
F	2010	19	13	95
F	2010	19	14	0
F	2010	19	16	0
F	2010	19	17	51
F	2010	19	25	10
F	2010	19	26	35
F	2010	19	26	8
F	2010	19	27	0
F	2010	19	28	0
F	2010	19	30	0
F	2010	19	44	0
F	2010	19	45	0
F	2010	19	50	0
F	2010	19	52	398
F	2010	19	57	0
F	2010	19	58	83
F	2010	19	81	324
F	2010	19	87	24
F	2010	19	90	50
F	2010	19	94	0
F	2010	19	102	0
F	2010	19	102	36
F	2010	19	103	94
F	2010	19	105	33
F	2010	19	106	9
F	2010	19	111	0
F	2010	19	117	0
F	2010	19	147	0
F	2010	19	189	0
F	2010	19	193	83
F	2010	19	201	128
F	2010	19	233	243
F	2010	19	277	38
F	2010	19	315	57
F	2010	19	316	484
F	2010	19	360	35
F	2010	19	387	296
F	2010	19	401	231
F	2010	19	420	166
F	2010	19	440	0
F	2010	19	485	0
F	2010	19	504	128
F	2010	19	517	65
F	2010	19	541	328
F	2010	19	546	0
F	2010	19	547	404
F	2010	19	569	426
F	2010	19	622	0
F	2010	19	716	413
F	2010	19	770	36
F	2010	19	819	553
F	2010	19	847	262
F	2010	19	890	367
F	2010	19	905	924
F	2010	19	909	1240
F	2010	19	919	568
F	2010	19	974	266
F	2010	19	1077	265
F	2010	19	1086	218
F	2010	19	1177	1379
F	2010	19	1219	477
F	2010	19	1221	2093
F	2010	19	1259	2631
F	2010	19	1297	551
F	2010	19	1319	155
F	2010	19	1329	2161
F	2010	19	1330	512
F	2010	19	1419	1174
F	2010	19	1420	343
F	2010	19	1430	2227
F	2010	19	1435	1301
F	2010	19	1500	428
F	2010	19	1569	235
F	2010	19	1586	910
F	2010	19	1626	861
F	2010	19	1667	516
F	2010	19	1690	511
F	2010	19	1745	272
F	2010	19	1813	1578
F	2010	19	1897	1141
F	2010	19	2007	250
F	2010	19	2009	816
F	2010	19	2101	567
F	2010	19	2157	813
F	2010	19	2189	629
F	2010	19	2247	1439
F	2010	19	2281	370
F	2010	19	2308	349
F	2010	19	2576	1178
F	2010	19	2595	1898
F	2010	19	2648	5432
F	2010	19	2708	3593
F	2010	19	2722	885
F	2010	19	2844	1375
F	2010	19	2977	0
F	2010	19	3183	1894
F	2010	19	3267	719
F	2010	19	3329	741
F	2010	19	3348	1246
F	2010	19	3440	202
F	2010	19	3609	1702
F	2010	19	3612	1322
F	2010	19	3715	2019
F	2010	19	3771	2193
F	2010	19	3986	1255
F	2010	19	4077	3714
F	2010	19	4163	2106
F	2010	19	4446	3615
F	2010	19	4569	1862
F	2010	19	4857	3532
F	2010	19	5004	1055
F	2010	19	5343	1507
F	2010	19	5708	2447
F	2010	19	6018	1442
F	2010	19	6530	3376
F	2010	19	6738	155
F	2010	19	8054	1192
F	2010	19	8491	585
F	2010	19	10031	1143
F	2010	19	10672	1579
F	2010	19	10865	11197
F	2010	19	11547	2048
F	2010	19	12702	3219
F	2010	19	14304	2319
F	2010	19	16997	3625
F	2010	19	18741	3679
F	2010	19	20465	3430
F	2010	19	0	0
F	2010	19	0	0
F	2010	19	0	164
F	2010	19	18	0
F	2010	19	560	294
F	2010	19	10317	6841
F	2010	19	0	0
F	2010	19	0	0
F	2010	19	42	38
F	2010	19	2878	1206
F	2010	19	3536	1739
F	2010	19	110	66
F	2010	19	1107	351
F	2010	19	6450	157
F	2010	19	7558	1175
F	2010	19	8845	9508
F	2010	19	49	7
F	2010	19	152	7
F	2010	19	954	309
F	2010	19	1731	2422
F	2010	19	82	0
F	2010	19	62	28
F	2010	19	1617	652
F	2010	19	3218	921
F	2010	19	12222	6576
F	2010	19	5644	257
F	2010	19	2385	800
F	2010	19	0	0
F	2010	19	284	185
F	2010	19	0	0
F	2010	19	0	0
F	2010	19	251	519
F	2010	19	0	0
F	2010	19	32	53
F	2010	19	5743	2699
F	2010	19	10	0
F	2010	19	4808	1858
F	2010	19	0	0
F	2010	19	236	734
F	2010	19	0	0
F	2010	19	0	0
F	2010	19	10816	8316
F	2010	19	0	0
F	2010	19	1659	901
F	2010	19	1727	489
F	2010	19	3281	401
F	2010	19	0	0
F	2010	19	634	1239
F	2010	19	0	0
F	2010	19	0	0
F	2010	19	669	768
F	2010	19	378	140
F	2010	19	711	989
F	2010	19	1237	1794
F	2010	19	1691	2747
F	2010	19	7791	1698
F	2010	19	42	0
F	2010	19	341	326
F	2010	19	11372	921
F	2010	19	0	0
F	2010	19	5623	1949
F	2010	19	0	0
F	2010	19	1636	445
F	2010	19	2040	1883
F	2010	19	0	0
F	2010	19	0	0
F	2010	19	44	237
F	2010	19	1635	504
F	2010	19	8103	1539
F	2010	19	1433	627
F	2010	19	0	0
F	2010	19	373	0
F	2010	19	26	0
F	2010	19	156	0
F	2010	19	262	475
F	2010	19	785	81
F	2010	19	0	0
F	2010	19	0	0
F	2010	19	0	0
F	2010	19	0	0
F	2010	19	0	0
F	2010	19	1621	1813
F	2010	19	20328	4491
F	2010	19	0	0
F	2010	19	0	0
F	2010	19	9	0
F	2010	19	190	87
F	2010	19	0	0
F	2010	19	91	166
F	2010	19	0	0
F	2010	19	0	0
F	2010	19	0	0
F	2010	19	778	131
F	2010	19	5718	586
F	2010	19	10686	3050
F	2010	19	0	0
F	2010	19	1509	1310
F	2010	19	0	0
F	2010	19	0	0
F	2010	19	0	0
F	2010	19	0	0
F	2010	19	0	0
F	2010	19	0	0
F	2010	19	0	0
F	2010	19	4170	1200
F	2010	19	0	0
F	2010	19	0	12
F	2010	19	2150	879
F	2010	19	4201	623
F	2010	19	0	0
F	2010	19	39	31
F	2010	19	0	0
F	2010	19	0	0
F	2010	19	15	0
F	2010	19	75	0
F	2010	19	1914	26
F	2010	19	0	0
F	2010	19	0	0
F	2010	19	504	1306
F	2010	19	0	0
F	2010	19	0	27
F	2010	19	0	0
F	2010	19	23	0
F	2010	19	138	0
F	2010	19	902	646
F	2010	19	0	0
F	2010	19	0	0
F	2010	19	0	0
F	2010	19	0	0
F	2010	19	0	0
F	2010	19	0	0
F	2010	19	0	8
F	2010	19	0	0
F	2010	19	0	0
F	2010	19	0	0
F	2010	19	9	359
F	2010	19	4342	1208
F	2010	19	0	0
F	2010	19	63	17
F	2010	19	3042	3978
F	2010	19	0	0
F	2010	19	50	10
F	2010	19	0	0
F	2010	19	0	0
F	2010	19	0	0
F	2010	19	458	61
F	2010	19	0	0
F	2010	19	0	0
F	2010	19	0	0
F	2010	19	0	18
F	2010	19	25478	3984
F	2010	19	0	0
F	2010	19	1332	271
F	2010	19	4035	4175
F	2010	19	115	0
F	2010	19	0	0
F	2010	19	345	240
F	2010	19	0	0
F	2010	19	0	0
F	2010	19	0	25
F	2010	19	10	0
F	2010	19	1353	687
F	2010	19	0	0
F	2010	19	0	0
F	2010	19	11356	3189
F	2010	19	2210	1473
F	2010	19	0	0
F	2010	19	455	89
F	2010	19	14443	10815
F	2010	19	754	351
F	2010	19	0	0
F	2010	19	12	0
F	2010	19	1318	1070
F	2010	19	0	0
F	2010	19	0	0
F	2010	19	0	0
F	2010	19	0	0
F	2010	19	10	0
F	2010	19	0	0
F	2010	19	0	0
F	2010	19	211	198
F	2010	19	0	0
F	2010	19	8138	2000
F	2010	19	15	0
F	2011	15	0	0
F	2011	15	0	0
F	2011	15	0	0
F	2011	15	0	0
F	2011	15	0	0
F	2011	15	0	0
F	2011	15	0	0
F	2011	15	0	0
F	2011	15	0	0
F	2011	15	0	0
F	2011	15	0	0
F	2011	15	10	0
F	2011	15	55	0
F	2011	15	124	269
F	2011	15	284	872
F	2011	15	355	113
F	2011	15	403	483
F	2011	15	473	188
F	2011	15	561	161
F	2011	15	628	422
F	2011	15	828	384
F	2011	15	831	174
F	2011	15	843	469
F	2011	15	907	120
F	2011	15	960	479
F	2011	15	982	3924
F	2011	15	990	236
F	2011	15	1005	858
F	2011	15	1022	677
F	2011	15	1116	190
F	2011	15	1187	906
F	2011	15	1234	1424
F	2011	15	1312	837
F	2011	15	1335	744
F	2011	15	1364	639
F	2011	15	1602	1809
F	2011	15	1611	280
F	2011	15	1679	511
F	2011	15	1874	296
F	2011	15	1947	1461
F	2011	15	1950	636
F	2011	15	2009	392
F	2011	15	2151	999
F	2011	15	2265	624
F	2011	15	2377	386
F	2011	15	2463	891
F	2011	15	2466	416
F	2011	15	2497	2154
F	2011	15	2596	618
F	2011	15	2644	1213
F	2011	15	2750	1476
F	2011	15	2770	630
F	2011	15	3001	1086
F	2011	15	3084	386
F	2011	15	3122	663
F	2011	15	3170	580
F	2011	15	3212	574
F	2011	15	3267	479
F	2011	15	3481	3142
F	2011	15	3566	3629
F	2011	15	3911	1317
F	2011	15	4145	877
F	2011	15	4200	1371
F	2011	15	4203	1712
F	2011	15	4706	1923
F	2011	15	4737	665
F	2011	15	5119	1508
F	2011	15	5310	4484
F	2011	15	5340	1217
F	2011	15	5382	1408
F	2011	15	5553	1885
F	2011	15	5672	2452
F	2011	15	5759	1063
F	2011	15	6298	988
F	2011	15	7007	4503
F	2011	15	7241	4354
F	2011	15	7798	4049
F	2011	15	7875	5520
F	2011	15	10901	4969
F	2011	15	11962	2142
F	2011	15	12465	4873
F	2011	15	17562	1933
F	2011	15	18581	4437
F	2011	15	3266	1323
F	2011	15	1209	1000
F	2011	15	11114	4881
F	2011	15	2415	619
F	2011	15	900	456
F	2011	15	4196	2610
F	2011	15	1222	380
F	2011	15	0	0
F	2011	15	1239	341
F	2011	15	3066	2425
F	2011	15	0	0
F	2011	15	4108	1254
F	2011	15	0	0
F	2011	15	901	38
F	2011	15	1440	625
F	2011	15	2632	275
F	2011	15	180	160
F	2011	15	5125	1020
F	2011	15	5843	6114
F	2011	15	882	161
F	2011	15	1315	634
F	2011	15	5063	1352
F	2011	15	1066	2128
F	2011	15	1409	298
F	2011	15	70	76
F	2011	15	7271	1423
F	2011	15	7794	2518
F	2011	15	1530	675
F	2011	15	0	0
F	2011	15	3964	1059
F	2011	15	1577	571
F	2011	15	3377	3076
F	2011	15	2223	752
F	2011	15	2381	1541
F	2011	15	740	492
F	2011	15	2271	571
F	2011	15	8157	2661
F	2011	15	4604	1253
F	2011	15	3399	1108
F	2011	15	1091	450
F	2011	15	1781	504
F	2011	15	815	293
F	2011	15	1893	2586
F	2011	15	3509	4063
F	2011	15	753	263
F	2011	15	0	0
F	2011	15	398	287
F	2011	15	0	0
F	2011	15	1552	842
F	2011	15	866	296
F	2011	15	0	0
F	2011	15	0	0
F	2011	15	1518	553
F	2011	15	1622	419
F	2011	15	291	430
F	2011	15	955	103
F	2011	15	2701	0
F	2011	15	4073	940
F	2011	15	0	0
F	2011	15	0	0
F	2011	15	1208	772
F	2011	15	1325	715
F	2011	15	5839	2794
F	2011	15	681	348
F	2011	15	1965	1603
F	2011	15	1109	1112
F	2011	15	829	853
F	2011	15	0	0
F	2011	15	0	0
F	2011	15	0	0
F	2011	15	1804	1273
F	2011	15	0	0
F	2011	15	407	258
F	2011	15	555	145
F	2011	15	2523	1045
F	2011	15	71	55
F	2011	15	6012	3227
F	2011	15	3392	551
F	2011	16	0	0
F	2011	16	0	0
F	2011	16	0	0
F	2011	16	0	0
F	2011	16	0	0
F	2011	16	0	0
F	2011	16	0	0
F	2011	16	0	0
F	2011	16	0	0
F	2011	16	0	0
F	2011	16	0	0
F	2011	16	10	0
F	2011	16	34	51
F	2011	16	43	55
F	2011	16	62	12
F	2011	16	95	44
F	2011	16	97	70
F	2011	16	103	0
F	2011	16	186	0
F	2011	16	206	61
F	2011	16	238	90
F	2011	16	318	192
F	2011	16	323	76
F	2011	16	376	55
F	2011	16	392	315
F	2011	16	403	575
F	2011	16	433	262
F	2011	16	435	82
F	2011	16	471	1202
F	2011	16	508	72
F	2011	16	520	109
F	2011	16	526	1906
F	2011	16	539	260
F	2011	16	599	46
F	2011	16	622	221
F	2011	16	653	613
F	2011	16	768	443
F	2011	16	784	233
F	2011	16	788	333
F	2011	16	837	579
F	2011	16	839	523
F	2011	16	930	283
F	2011	16	935	286
F	2011	16	943	686
F	2011	16	965	606
F	2011	16	968	113
F	2011	16	979	254
F	2011	16	989	692
F	2011	16	1057	458
F	2011	16	1072	1001
F	2011	16	1093	992
F	2011	16	1131	665
F	2011	16	1148	399
F	2011	16	1293	379
F	2011	16	1293	771
F	2011	16	1335	389
F	2011	16	1437	817
F	2011	16	1500	2972
F	2011	16	1574	974
F	2011	16	1583	720
F	2011	16	1701	700
F	2011	16	1740	738
F	2011	16	1853	708
F	2011	16	1899	995
F	2011	16	1938	734
F	2011	16	1983	1590
F	2011	16	2013	841
F	2011	16	2132	480
F	2011	16	2155	670
F	2011	16	2180	1179
F	2011	16	2201	519
F	2011	16	2217	2193
F	2011	16	2225	943
F	2011	16	2303	214
F	2011	16	2362	1591
F	2011	16	2365	316
F	2011	16	2440	683
F	2011	16	2621	551
F	2011	16	2641	846
F	2011	16	2654	1112
F	2011	16	2675	830
F	2011	16	2679	1381
F	2011	16	2780	149
F	2011	16	2857	825
F	2011	16	2925	1552
F	2011	16	2985	1191
F	2011	16	3041	1987
F	2011	16	3069	444
F	2011	16	3194	498
F	2011	16	3263	1009
F	2011	16	3435	791
F	2011	16	3564	1666
F	2011	16	3573	378
F	2011	16	3661	1104
F	2011	16	3667	2895
F	2011	16	3688	5099
F	2011	16	3778	4437
F	2011	16	3888	1164
F	2011	16	3921	1110
F	2011	16	3944	1001
F	2011	16	3996	741
F	2011	16	4370	1169
F	2011	16	4515	6064
F	2011	16	4559	928
F	2011	16	4560	1553
F	2011	16	4832	2330
F	2011	16	4866	4165
F	2011	16	4988	889
F	2011	16	5188	4262
F	2011	16	5633	5708
F	2011	16	5653	2307
F	2011	16	5894	1231
F	2011	16	6534	971
F	2011	16	6603	2221
F	2011	16	8922	3363
F	2011	16	10460	4398
F	2011	16	23648	18957
F	2011	16	44180	19495
F	2011	16	113	92
F	2011	16	1624	697
F	2011	16	15744	5568
F	2011	16	2091	2361
F	2011	16	0	0
F	2011	16	1249	1210
F	2011	16	2345	595
F	2011	16	0	0
F	2011	16	1857	1031
F	2011	16	499	494
F	2011	16	2864	3342
F	2011	16	5868	6784
F	2011	16	2453	1080
F	2011	16	0	0
F	2011	16	2561	392
F	2011	16	22523	11333
F	2011	16	0	0
F	2011	16	69	23
F	2011	16	3594	187
F	2011	16	0	0
F	2011	16	1027	861
F	2011	16	4965	5507
F	2011	16	1712	498
F	2011	16	0	0
F	2011	16	0	0
F	2011	16	1386	412
F	2011	16	1792	1142
F	2011	16	1975	576
F	2011	16	2465	1129
F	2011	16	0	0
F	2011	16	2134	3412
F	2011	16	5154	1764
F	2011	16	0	0
F	2011	16	4328	1756
F	2011	16	1164	331
F	2011	16	24	0
F	2011	16	3893	1267
F	2011	16	1234	313
F	2011	16	0	0
F	2011	16	1206	1831
F	2011	16	1426	498
F	2011	16	0	0
F	2011	16	1360	385
F	2011	16	1550	266
F	2011	16	1004	452
F	2011	16	2268	508
F	2011	16	0	0
F	2011	16	2820	1542
F	2011	16	136	62
F	2011	16	4266	1276
F	2011	16	8047	2636
F	2011	16	44	207
F	2011	16	2111	870
F	2011	16	437	329
F	2011	16	2867	793
F	2011	16	0	0
F	2011	16	8576	5413
F	2011	16	965	566
F	2011	16	2070	1176
F	2011	16	3126	1555
F	2011	16	4435	3944
F	2011	16	7208	8642
F	2011	16	1295	448
F	2011	16	1393	590
F	2011	16	2340	1106
F	2011	16	474	130
F	2011	16	502	300
F	2011	16	2660	978
F	2011	16	1398	539
F	2011	16	442	1309
F	2011	16	394	113
F	2011	16	8394	1662
F	2011	16	0	80
F	2011	17	0	0
F	2011	17	0	0
F	2011	17	0	0
F	2011	17	0	134
F	2011	17	0	0
F	2011	17	0	0
F	2011	17	0	0
F	2011	17	0	0
F	2011	17	0	22
F	2011	17	0	0
F	2011	17	0	0
F	2011	17	0	0
F	2011	17	0	0
F	2011	17	0	0
F	2011	17	42	0
F	2011	17	85	140
F	2011	17	109	401
F	2011	17	112	415
F	2011	17	135	37
F	2011	17	151	400
F	2011	17	164	15
F	2011	17	233	283
F	2011	17	333	85
F	2011	17	357	201
F	2011	17	381	368
F	2011	17	527	365
F	2011	17	614	592
F	2011	17	618	253
F	2011	17	627	938
F	2011	17	640	288
F	2011	17	690	12643
F	2011	17	704	204
F	2011	17	770	508
F	2011	17	772	35
F	2011	17	790	1050
F	2011	17	862	202
F	2011	17	864	265
F	2011	17	962	755
F	2011	17	1031	400
F	2011	17	1102	823
F	2011	17	1125	979
F	2011	17	1149	1173
F	2011	17	1351	922
F	2011	17	1445	959
F	2011	17	1447	322
F	2011	17	1534	2506
F	2011	17	1540	361
F	2011	17	1711	935
F	2011	17	1725	1555
F	2011	17	1760	293
F	2011	17	1783	1470
F	2011	17	2073	861
F	2011	17	2091	957
F	2011	17	2136	390
F	2011	17	2313	934
F	2011	17	2330	1108
F	2011	17	2676	886
F	2011	17	2759	1189
F	2011	17	2791	788
F	2011	17	2821	783
F	2011	17	3101	666
F	2011	17	3139	1102
F	2011	17	3154	650
F	2011	17	3457	2038
F	2011	17	3652	3601
F	2011	17	4064	813
F	2011	17	4409	800
F	2011	17	5407	1471
F	2011	17	6299	1341
F	2011	17	6554	4963
F	2011	17	6708	4421
F	2011	17	7683	639
F	2011	17	9184	3694
F	2011	17	9316	2520
F	2011	17	9349	2881
F	2011	17	12900	4530
F	2011	17	13100	14702
F	2011	17	54	0
F	2011	17	1853	952
F	2011	17	9	0
F	2011	17	7613	2101
F	2011	17	16	0
F	2011	17	0	0
F	2011	17	1758	583
F	2011	17	0	0
F	2011	17	0	0
F	2011	17	4263	316
F	2011	17	247	82
F	2011	17	359	116
F	2011	17	2963	555
F	2011	17	3822	2606
F	2011	17	3111	823
F	2011	17	4058	4433
F	2011	17	496	90
F	2011	17	560	38
F	2011	17	4980	2613
F	2011	17	10327	1886
F	2011	17	1324	128
F	2011	17	771	129
F	2011	17	227	265
F	2011	17	373	184
F	2011	17	3275	1237
F	2011	17	3749	534
F	2011	17	0	0
F	2011	17	387	93
F	2011	17	0	0
F	2011	17	2170	1553
F	2011	17	1621	412
F	2011	17	2004	465
F	2011	17	3972	1096
F	2011	17	6700	706
F	2011	17	2959	3015
F	2011	17	0	0
F	2011	17	505	343
F	2011	17	1037	235
F	2011	17	230	72
F	2011	17	2518	384
F	2011	17	851	174
F	2011	17	3337	1166
F	2011	17	1181	956
F	2011	17	10437	17968
F	2011	17	19	0
F	2011	17	0	0
F	2011	17	840	713
F	2011	17	0	0
F	2011	17	0	0
F	2011	17	6582	1692
F	2011	17	485	212
F	2011	17	11	0
F	2011	17	0	0
F	2011	17	6537	2165
F	2011	17	135	0
F	2011	17	367	170
F	2011	17	304	172
F	2011	17	94	40
F	2011	17	699	137
F	2011	17	5032	1902
F	2011	17	194	0
F	2011	17	0	339
F	2011	17	241	32
F	2011	17	3004	375
F	2011	17	3803	590
F	2011	17	0	0
F	2011	17	585	319
F	2011	17	0	0
F	2011	17	439	222
F	2011	17	0	0
F	2011	17	1926	1207
F	2011	18	0	21
F	2011	18	0	50
F	2011	18	0	328
F	2011	18	0	0
F	2011	18	0	0
F	2011	18	0	0
F	2011	18	0	0
F	2011	18	0	0
F	2011	18	0	0
F	2011	18	0	0
F	2011	18	0	0
F	2011	18	0	0
F	2011	18	0	0
F	2011	18	0	0
F	2011	18	0	0
F	2011	18	0	0
F	2011	18	0	0
F	2011	18	0	0
F	2011	18	0	0
F	2011	18	0	0
F	2011	18	0	0
F	2011	18	0	18
F	2011	18	0	0
F	2011	18	0	0
F	2011	18	0	0
F	2011	18	0	0
F	2011	18	0	0
F	2011	18	0	0
F	2011	18	0	0
F	2011	18	0	0
F	2011	18	0	0
F	2011	18	0	10
F	2011	18	0	0
F	2011	18	0	0
F	2011	18	0	0
F	2011	18	9	0
F	2011	18	24	0
F	2011	18	28	0
F	2011	18	37	0
F	2011	18	46	845
F	2011	18	47	41
F	2011	18	51	16
F	2011	18	54	0
F	2011	18	117	10
F	2011	18	154	22
F	2011	18	208	55
F	2011	18	275	76
F	2011	18	277	40
F	2011	18	304	367
F	2011	18	399	40
F	2011	18	433	337
F	2011	18	507	235
F	2011	18	518	167
F	2011	18	523	299
F	2011	18	594	308
F	2011	18	600	376
F	2011	18	640	303
F	2011	18	682	1172
F	2011	18	712	53
F	2011	18	789	227
F	2011	18	871	709
F	2011	18	890	224
F	2011	18	929	948
F	2011	18	937	1047
F	2011	18	945	1087
F	2011	18	972	1315
F	2011	18	1072	213
F	2011	18	1129	396
F	2011	18	1189	264
F	2011	18	1199	1790
F	2011	18	1212	378
F	2011	18	1261	271
F	2011	18	1595	1572
F	2011	18	1596	640
F	2011	18	1629	635
F	2011	18	1645	1427
F	2011	18	1650	640
F	2011	18	1659	841
F	2011	18	1848	805
F	2011	18	1888	158
F	2011	18	2036	1437
F	2011	18	2046	780
F	2011	18	2093	334
F	2011	18	2154	587
F	2011	18	2294	837
F	2011	18	2295	2153
F	2011	18	2399	4667
F	2011	18	2451	914
F	2011	18	2709	318
F	2011	18	2731	1282
F	2011	18	2748	629
F	2011	18	2845	1528
F	2011	18	2926	2757
F	2011	18	3197	420
F	2011	18	3233	1223
F	2011	18	3325	976
F	2011	18	3372	1871
F	2011	18	3735	2197
F	2011	18	3811	1449
F	2011	18	3826	473
F	2011	18	3993	651
F	2011	18	4052	1033
F	2011	18	4261	1418
F	2011	18	4602	4668
F	2011	18	4928	899
F	2011	18	4952	734
F	2011	18	5108	3612
F	2011	18	5296	2440
F	2011	18	5404	5127
F	2011	18	5888	1859
F	2011	18	6144	2443
F	2011	18	6802	1079
F	2011	18	8250	3216
F	2011	18	8990	1117
F	2011	18	10330	1422
F	2011	18	10794	3967
F	2011	18	11880	1747
F	2011	18	16150	3241
F	2011	18	3301	1027
F	2011	18	63	0
F	2011	18	2163	757
F	2011	18	5971	2220
F	2011	18	3156	225
F	2011	18	315	101
F	2011	18	184	154
F	2011	18	1294	347
F	2011	18	0	50
F	2011	18	551	286
F	2011	18	56	0
F	2011	18	0	0
F	2011	18	1009	1074
F	2011	18	1440	461
F	2011	18	0	0
F	2011	18	70	55
F	2011	18	1591	590
F	2011	18	757	564
F	2011	18	0	0
F	2011	18	1535	504
F	2011	18	4551	930
F	2011	18	495	228
F	2011	18	0	0
F	2011	18	9	0
F	2011	18	8084	4319
F	2011	18	0	0
F	2011	18	0	0
F	2011	18	4848	3256
F	2011	18	28	0
F	2011	18	1767	381
F	2011	18	312	454
F	2011	18	1862	1174
F	2011	18	25374	1501
F	2011	18	0	0
F	2011	18	181	131
F	2011	18	1284	401
F	2011	18	994	706
F	2011	18	1257	599
F	2011	18	179	116
F	2011	18	386	861
F	2011	18	0	0
F	2011	18	0	0
F	2011	18	0	0
F	2011	18	1248	555
F	2011	18	3328	959
F	2011	18	207	171
F	2011	18	691	630
F	2011	18	2841	394
F	2011	18	2935	720
F	2011	18	364	0
F	2011	18	46	0
F	2011	18	0	0
F	2011	18	389	152
F	2011	18	1476	170
F	2011	18	1200	559
F	2011	18	305	497
F	2011	18	739	158
F	2011	18	1268	140
F	2011	18	2693	676
F	2011	18	5167	1078
F	2011	18	266	501
F	2011	18	0	0
F	2011	18	156	53
F	2011	18	187	0
F	2011	18	1250	414
F	2011	18	1930	346
F	2011	18	1075	1208
F	2011	18	24	0
F	2011	18	2931	975
F	2011	18	4628	2240
F	2011	18	0	0
F	2011	18	0	0
F	2011	18	315	170
F	2011	18	1292	725
F	2011	18	4009	983
F	2011	18	999	386
F	2011	18	1253	132
F	2011	18	1349	558
F	2011	18	808	392
F	2011	18	1560	1379
F	2011	18	25267	1050
F	2011	18	1144	803
F	2011	18	0	0
F	2011	18	598	1087
F	2011	18	2302	1442
F	2011	18	252	26
F	2011	18	637	1569
F	2011	18	994	220
F	2011	19	0	0
F	2011	19	0	0
F	2011	19	0	34
F	2011	19	0	0
F	2011	19	0	0
F	2011	19	0	33
F	2011	19	0	0
F	2011	19	0	0
F	2011	19	0	0
F	2011	19	0	0
F	2011	19	0	0
F	2011	19	0	0
F	2011	19	0	0
F	2011	19	0	0
F	2011	19	0	0
F	2011	19	0	0
F	2011	19	0	0
F	2011	19	0	0
F	2011	19	0	0
F	2011	19	0	39
F	2011	19	0	0
F	2011	19	0	0
F	2011	19	0	0
F	2011	19	0	0
F	2011	19	0	0
F	2011	19	0	0
F	2011	19	0	0
F	2011	19	0	0
F	2011	19	0	0
F	2011	19	0	0
F	2011	19	8	49
F	2011	19	9	0
F	2011	19	11	0
F	2011	19	13	0
F	2011	19	16	0
F	2011	19	18	0
F	2011	19	18	11
F	2011	19	19	0
F	2011	19	21	11
F	2011	19	24	10
F	2011	19	25	342
F	2011	19	32	55
F	2011	19	36	0
F	2011	19	36	30
F	2011	19	37	84
F	2011	19	46	19
F	2011	19	54	117
F	2011	19	67	291
F	2011	19	126	0
F	2011	19	142	920
F	2011	19	154	337
F	2011	19	165	439
F	2011	19	187	158
F	2011	19	268	263
F	2011	19	307	37
F	2011	19	313	9
F	2011	19	326	104
F	2011	19	333	56
F	2011	19	380	745
F	2011	19	388	160
F	2011	19	394	308
F	2011	19	479	387
F	2011	19	491	547
F	2011	19	517	158
F	2011	19	521	172
F	2011	19	535	137
F	2011	19	564	147
F	2011	19	615	298
F	2011	19	624	207
F	2011	19	639	365
F	2011	19	664	862
F	2011	19	689	216
F	2011	19	726	99
F	2011	19	727	16
F	2011	19	772	426
F	2011	19	797	132
F	2011	19	800	87
F	2011	19	832	440
F	2011	19	859	97
F	2011	19	885	83
F	2011	19	942	342
F	2011	19	996	1238
F	2011	19	1008	521
F	2011	19	1054	434
F	2011	19	1079	2387
F	2011	19	1093	365
F	2011	19	1094	1256
F	2011	19	1119	193
[truncated: 147 more rows]
